# Supplementary material for: A Quick Guide to CAF Subtypes in Pancreatic Cancer
Source: Cancers (Basel). 2023 May 4;15(9):2614. doi: 10.3390/cancers15092614 (PMC10177377; doi:10.3390/cancers15092614)
Supplement: Supplementary file 1 [file cancers-15-02614-s001.zip]

Archive with 1 entries (1 files):
- cancers-2331270-supplementary.pdf
